# Supplementary material for: The Longitudinal Association Between Social Factors, Edentulism, and Cluster of Behaviors
Source: Geriatrics (Basel). 2025 Oct 31;10(6):142. doi: 10.3390/geriatrics10060142 (PMC12641908; doi:10.3390/geriatrics10060142)
Supplement: Supplementary file 1 [file geriatrics-10-00142-s001.zip]

Archive with 1 entries (1 files):
- geriatrics-3913047-supplementary.pdf
